# Supplementary material for: COVID-19 inactivated booster vaccines elicit strong protection against SARS-CoV-2 wild-type and Omicron variant in patients with breast cancer
Source: Front Med (Lausanne). 2025 Apr 1;12:1516492. doi: 10.3389/fmed.2025.1516492 (PMC11996645; doi:10.3389/fmed.2025.1516492)
Supplement: Supplementary file 8 [file Table_5.XLSX]

## Sheet: Sheet1
Table S5. Distribution of serologic responses after SARS-CoV-2 vaccination based on inactivated vaccine type, clinical characteristics and treatment in breast cancer patients
	Blood sample drawn after 1st vaccination				Blood sample drawn 2 weeks to 3 months after 2nd vaccination				Blood sample drawn > 6 months after 2nd vaccination				Blood sample drawn 2 weeks to 3 months after 3rd vaccination				Blood sample drawn > 6 months after 3rd vaccination
Patients with breast cancer	Total antibody against SARS-CoV-2 positive (%)	Anti-RBD IgG antibody positive (%)	Neutralizing antibody against SARS-CoV-2 wild-type positive (%)	Neutralizing antibody against SARS-CoV-2 BA.4/BA.5 (Omicron) variant positive (%)	Total antibody against SARS-CoV-2 positive (%)	Anti-RBD IgG antibody positive (%)	Neutralizing antibody against SARS-CoV-2 wild-type positive (%)	Neutralizing antibody against SARS-CoV-2 BA.4/BA.5 (Omicron) variant positive (%)	Total antibody against SARS-CoV-2 positive (%)	Anti-RBD IgG antibody positive (%)	Neutralizing antibody against SARS-CoV-2 wild-type positive (%)	Neutralizing antibody against SARS-CoV-2 BA.4/BA.5 (Omicron) variant positive (%)	Total antibody against SARS-CoV-2 positive (%)	Anti-RBD IgG antibody positive (%)	Neutralizing antibody against SARS-CoV-2 Wide-type positive (%)	Neutralizing antibody against SARS-CoV-2 BA.4/BA.5 (Omicron) variant positive (%)	Total antibody against SARS-CoV-2 positive (%)	Anti-RBD IgG antibody positive (%)	Neutralizing antibody against SARS-CoV-2 wild-type positive (%)	Neutralizing antibody against SARS-CoV-2 BA.4/BA.5 (Omicron) variant positive (%)
Inactivated vaccine type
CoronaVac	2/8 (25)	1/8 (13)	0/8 (0）	0/8 (0）	29/30 (97)	29/30 (97)	22/30 (73)	0/30 (0)	27/29 (93)	24/29 (83)	6/29 (21)	0/29 (0)	21/21 (100)	20/21 (95)	18/21 (86)	4/21 (19)	42/44 (95)	42/44 (95)	32/44 (73)	4/44 (9)
BBIBP-CorV	1/7 (14)	0/7 (0)	0/7 (0)	0/7 (0)	21/22 (95)	18/22 (82)	8/22 (36)	0/22 (0)	14/17 (82)	7/17 (41)	0/17 (0)	0/17 (0)	12/12 (100)	12/12 (100)	10/12 (83)	4/12 (33)	19/21 (90)	19/21 (90)	12/21 (57)	0/21 (0)
CoronaVac+BBIBP-CorV	0	0	0	0	0	0	0	0	1/3 (33)	1/3 (33)	0/3 (0)	0/3 (0)	1/1 (100)	1/1 (100)	1/1 (100)	0/1 (0)	3/3 (100)	3/3 (100)	1/3 (33)	0/3 (0)
P-value	>0.9999a	>0.9999a	>0.9999a	>0.9999a	>0.9999a	0.1494a	0.0111a	>0.9999a	0.0168b	0.0081b	0.0946b	NA	NA	0.7269b	0.8994b	0.5535b	0.6595b	0.6595b	0.2171b	0.3138b
Histologic type
Carcinoma in situ	0/1 (0)	0/1 (0)	0/1 (0)	0/1 (0)	9/9 (100)	7/9 (78)	6/9 (67)	0/9 (0）	6/6 (100)	6/6 (100)	1/6 (17)	0/6 (0)	3/3 (100)	2/3 (67)	2/3 (67)	1/3 (33)	7/7 (100)	7/7 (100)	5/7 (71)	0/7 (0)
Invasive ductal carcinoma	3/11 (27)	1/11 (9)	0/11 (0)	0/11 (0)	30/32 (94)	29/32 (91)	18/32 (56)	0/32 (0)	30/36 (83)	20/36 (56)	4/36 (11)	0/36 (0)	27/27 (100)	27/27 (100)	23/27 (85)	6/27 (22)	38/40 (95)	38/40 (95)	29/40 (73)	3/40 (8)
Others	0/1 (0)	0/1 (0)	0/1 (0)	0/1 (0)	4/4 (100)	4/4 (100)	2/4 (50)	0/4 (0)	2/2 (100）	2/2 (100）	0/2 (0)	0/2 (0)	3/3 (100)	3/3 (100)	3/3 (100)	0/3 (0)	1/1 (100)	1/1 (100)	1/1 (100)	0/1 (0)
Missing data*	0/2 (0)	0/2 (0)	0/2 (0)	0/2 (0)	7/7 (100)	7/7 (100)	4/7 (57)	0/7 (0)	4/5 (80)	4/5 (80)	1/5 (20)	0/5 (0)	1/1 (100)	1/1 (100)	1/1 (100)	1/1 (100)	18/20 (90)	18/20 (90)	10/20 (50)	1/20 (5)
P-value	0.7015b	0.9062b	NA	NA	0.6537b	0.4226b	0.4375b	NA	0.4621b	0.0612b	0.8081b	NA	NA	0.8532b	0.1534b	0.5804b	0.8116b	0.8116b	0.8258b	0.7261b
TNM staging
0-II	1/4 (25)	0/4 (0)	0/4 (0)	0/4 (0)	29/30 (97)	27/30 (90)	15/30 (50)	0/30 (0)	27/30 (90)	20/30 (67)	2/30 (7)	0/30 (0)	24/24 (100)	23/24 (96)	20/24 (83)	6/24 (25)	34/35 (97)	34/35 (97)	25/34 (74)	3/34 (9)
III-IV	1/6 (17)	1/6 (17)	0/6 (0)	0/6 (0)	8/9 (89)	8/9 (89)	6/9 (67)	0/9 (0）	12/13 (92)	9/13 (69)	3/13 (23)	0/13 (0)	3/3 (100)	3/3 (100)	2/3 (67)	1/3 (33)	9/9 (100)	9/9 (100)	7/9 (78)	0/9 (0)
Missing data*	1/5 (20)	0/5 (0)	0/5 (0)	0/5 (0)	13/13 (100)	12/13 (92)	9/13 (69)	0/13 (0)	4/6 (67)	3/6 (50)	1/6 (17)	0/6 (0)	7/7 (100）	7/7 (100）	7/7 (100）	1/7 (14)	21/24 (88)	21/24 (88)	13/24 (54)	1/24 (4)
P-value	>0.9999a	>0.9999a	>0.9999a	>0.9999a	0.4130a	>0.9999a	0.4642a	>0.9999a	>0.9999a	>0.9999a	0.1529a	>0.9999a	>0.9999a	>0.9999a	0.4735a	>0.9999a	>0.9999a	>0.9999a	>0.9999a	>0.9999a
Histologic grade
G1	0/1 (0)	0/1 (0)	0/1 (0)	0/1 (0)	5/5 (100)	4/5 (80)	3/5 (60)	0/5 (0)	4/4 (100)	3/4 (75)	0/4 (0)	0/4 (0)	1/1 (100)	1/1 (100)	1/1 (100)	1/1 (100)	5/5 (100)	5/5 (100)	4/5 (80)	0/5 (0)
G2	3/8 (38)	1/8 (13)	0/8 (0)	0/8 (0)	19/20 (95)	18/20 (90)	10/20 (50)	0/20 (0)	20/24 (83)	15/24 (63)	3/24 (13)	0/24 (0)	11/11 (100)	11/11 (100)	10/11 (91)	2/11 (18)	23/24 (96)	23/24 (96)	16/24 (67)	2/24 (8)
G3	0/3 (0)	0/3 (0)	0/3 (0)	0/3 (0)	10/11 (91)	9/11 (82)	5/11 (45)	0/11 (0)	11/13 (85)	8/13 (62)	2/13 (15)	0/13 (0)	10/10 (100)	10/10 (100)	8/10 (80)	4/10 (40)	11/11 (100)	11/11 (100)	9/11 (82)	1/11 (9)
Missing data*	0/3 (0)	0/3 (0)	0/3 (0)	0/3 (0)	16/16 (100)	16/16 (100)	12/16 (75)	0/16 (0)	7/8 (88)	6/8 (75)	1/8 (13)	0/8 (0)	12/12 (100)	12/12 (100)	10/12 (83)	4/12 (33)	25/28 (89)	25/28 (89)	16/28 (57)	1/28 (4)
P-value	0.3679b	0.7613b	NA	NA	0.7528b	0.7488b	0.8646b	NA	0.6801b	0.8782b	0.7114b	NA	NA	NA	0.7065b	0.1832b	0.7104b	0.7104b	0.5976b	0.7907b
Molecular subtype
Luminal A	2/4 (50)	1/4 (25)	0/4 (0)	0/4 (0)	11/11 (100)	9/11 (82)	5/11 (45)	0/11 (0)	13/15 (87)	9/15 (60)	3/15 (20)	0/15 (0)	4/4 (100)	4/4 (100)	3/4 (75)	0/4 (0)	5/6 (83)	5/6 (83)	3/6 (50)	1/6 (17)
Luminal B	1/7 (14)	0/7 (0)	0/7 (0)	0/7 (0)	13/14 (93)	12/14 (86)	8/14 (57)	0/14 (0)	19/22 (86)	14/22 (64)	2/22 (9)	0/22 (0)	16/16 (100)	16/16 (100)	14/16 (88)	5/16 (31)	20/21 (95)	20/21 (95)	16/21 (76)	0/21 (0)
HER2 over-expression subtype/Triple negative	0/1 (0)	0/1 (0)	0/1 (0)	0/1 (0)	10/11 (91)	10/11 (91)	5/11 (45)	0/11 (0)	2/3 (67)	1/3 (33)	0/3 (0)	0/3 (0)	6/6 (100)	6/6 (100)	5/6 (83)	1/6 (17)	9/9 (100)	9/9 (100)	8/9 (89)	1/9 (11)
Missing data*	0/3 (0)	0/3 (0)	0/3 (0)	0/3 (0)	16/16 (100)	16/16 (100)	12/16 (75)	0/16 (0)	8/9 (89)	8/9 (89)	1/9 (11)	0/9 (0)	8/8 (100)	7/8 (88)	7/8 (88)	2/8 (25)	30/32 (94)	30/32 (94)	18/32 (56)	2/32 (6)
P-value	0.3508b	0.3359b	NA	NA	0.6138b	0.8257b	0.7915b	NA	0.6519b	0.6035b	0.4883b	NA	NA	NA	0.8212b	0.3789b	0.3741b	0.3741b	0.2297b	0.2043b
Time from cancer diagnosis to study recruitment, years
≤ 5	3/11 (27)	1/11 (9)	0/11 (0)	0/11 (0)	34/35 (97)	17/35 (49)	19/35 (54)	0/35 (0)	26/32 (81)	19/32 (59)	5/32 (16)	0/32 (0)	21/21 (100)	21/21 (100)	19/21 (90)	6/21 (29)	26/26 (100)	26/26 (100)	19/26 (73)	2/26 (8)
>5	0/4 (0)	0/4 (0)	0/4 (0)	0/4 (0)	16/17 (94)	16/17 (94)	11/17 (65)	0/17 (0)	16/17 (94)	13/17 (76)	1/17 (6)	0/17 (0)	13/13 (100)	12/13 (92)	10/13 (77)	2/13 (15)	38/42 (90)	38/42 (90)	26/42 (62)	2/42 (5)
P-value	0.5165a	>0.9999a	>0.9999a	>0.9999a	>0.9999a	0.0017a	0.5580a	>0.9999a	0.3965a	0.3463a	0.6503a	>0.9999a	>0.9999a	0.3824a	0.3476a	0.4438a	0.2899a	0.2899a	0.4328a	0.6335a
Current cancer-directed therapy
Endocrine therapy	3/11 (27)	1/11 (9)	0/11 (0)	0/11 (0)	30/31 (97)	27/31 (87)	18/31 (58)	0/31 (0)	32/37 (86)	26/37 (70)	6/37 (16)	0/37 (0)	23/23 (100)	23/23 (100)	21/23 (91)	8/23 (35)	32/35 (91)	32/35 (91)	22/35 (63)	1/35 (3)
Other therapy	0/1 (0)	0/1 (0)	0/1 (0)	0/1 (0)	0	0	0	0	5/5 (100)	2/5 (40)	0/5 (0)	0/5 (0)	1/1 (100)	1/1 (100)	1/1 (100)	0/1 (0)	2/2 (100)	2/2 (100)	2/2 (100)	0/2 (0)
None					10/11 (91)	10/11 (91)	8/11 (73)	0/11 (0)	3/3 (100)	3/3 (100)	0/3 (0)	0/3 (0)	7/7 (100)	6/7 (86)	5/7 (71)	0/7 (0)	7/8 (88)	7/8 (88)	6/8 (75）	2/8 (25)
Missing data*	0/3 (0)	0/3 (0)	0/3 (0)	0/3 (0)	10/10 (100)	10/10 (100)	4/10 (40)	0/10 (0)	2/4 (50)	1/4 (25)	0/4 (0)	0/4 (0)	3/3 (100)	3/3 (100)	2/3 (67)	0/3 (0)	23/23 (100)	23/23 (100)	15/23 (65)	1/23 (4)
P-value	>0.9999a	>0.9999a	>0.9999a	>0.9999a	0.4599a	>0.9999a	0.4854a	>0.9999a	0.5444b	0.1887b	0.4731b	NA	NA	0.1701b	0.3607b	0.1533b	0.8486b	0.8486b	0.4775b	0.0713b
Cancer-directed therapy at 1st vaccination among patients drawn blood samples after 1st vaccination
Endocrine therapy	3/11 (27)	1/11 (9)	0/11 (0)	0/11 (0)
Other therapy	0/1 (0)	0/1 (0)	0/1 (0)	0/1 (0)
Missing data*	0/3 (0)	0/3 (0)	0/3 (0)	0/3 (0)
P-value	>0.9999a	>0.9999a	>0.9999a	>0.9999a
Cancer-directed therapy at 2nd vaccination among patients drawn blood samples after 2nd vaccination
Endocrine therapy					30/31 (97)	27/31 (87)	18/31 (58)	0/31 (0)	34/37 (92)	28/37 (76)	6/37 (16)	0/37 (0)
Other therapy					1/1 (100)	1/1 (100)	1/1 (100)	0/1 (0)	0/2 (0)	0/2 (0)	0/2 (0)	0/2 (0)
None					9/10 (90)	9/10 (90)	7/10 (70)	0/10 (0)	4/4 (100)	3/4 (75)	0/4 (0)	0/4 (0)
Missing data*					10/10 (100)	10/10 (100)	4/10 (40)	0/10 (0)	4/6 (67)	1/6 (17)	0/6 (0)	0/6 (0)
P-value					0.6649b	0.9052b	0.5807b	NA	0.0003b	0.0666b	0.5681b	NA
Cancer-directed therapy at 3rd vaccination among patients drawn blood samples after 3rd vaccination
Endocrine therapy													24/24 (100)	24/24 (100)	21/24 (88)	8/24 (33)	33/36 (92)	33/36 (92)	24/36 (67)	1/36 (3)
Other therapy													1/1 (100)	1/1 (100)	1/1 (100)	0/1 (0)
None													6/6 (100)	5/6 (83)	5/6 (83)	0/6 (0)	8/9 (89)	8/9 (89)	6/9 (67)	2/9 (22)
Missing data*													3/3 (100)	3/3 (100)	2/3 (67)	0/3 (0)	23/23 (100)	23/23 (100)	15/23 (65)	1/23 (4)
P-value													NA	0.1162b	0.8926b	0.2075b	>0.9999a	>0.9999a	>0.9999a	0.0973a
a Fisher's exact test
b Chi-square
* Missing data is not included for statistical analyisis.
NA not applicable
P < 0.05 was considered statistically signifcant in bold text.
